# Supplementary material for: Lapses of the Heart: Frequency and Subjective Salience of Impressions Reported by Patients after Cardiac Arrest
Source: J Clin Med. 2023 Mar 2;12(5):1968. doi: 10.3390/jcm12051968 (PMC10004426; doi:10.3390/jcm12051968)
Supplement: Supplementary file 1 [file jcm-12-01968-s001.zip]

Archive with 4 entries (4 files):
- jcm-2225714-supp-1.pdf
- jcm-2225714-supp-2.pdf
- jcm-2225714-supp-3.docm
- jcm-2225714-supp-4.pdf
